# Supplementary material for: Detecting Early-Stage Oral Cancer from Clinically Diagnosed Oral Potentially Malignant Disorders by DNA Methylation Profile
Source: Cancers (Basel). 2022 May 26;14(11):2646. doi: 10.3390/cancers14112646 (PMC9179386; doi:10.3390/cancers14112646)
Supplement: Supplementary file 1 [file cancers-14-02646-s001.zip]

Archive with 1 entries (1 files):
- cancers-1711428-supplementary.pdf
